# Supplementary material for: Cigarette Smoke Exposure Leads to Organic and Mineral Bone Component Changes: The Importance of Rho Kinase Function in These Events
Source: Cells. 2025 Mar 28;14(7):503. doi: 10.3390/cells14070503 (PMC11987806; doi:10.3390/cells14070503)
Supplement: Supplementary file 1 [file cells-14-00503-s001.zip]

Archive with 1 entries (1 files):
- cells-3481791-supplementary.pdf
